# Supplementary material for: TRPA1 Covalent Ligand JT010 Modifies T Lymphocyte Activation
Source: Biomolecules. 2024 May 28;14(6):632. doi: 10.3390/biom14060632 (PMC11202300; doi:10.3390/biom14060632)
Supplement: Supplementary file 1 [file biomolecules-14-00632-s001.zip]

Archive with 1 entries (1 files):
- biomolecules-3012327-supplementary.pdf
